# Supplementary material for: Large-Scale Drug Screening in Patient-Derived IDHmut Glioma Stem Cells Identifies Several Efficient Drugs among FDA-Approved Antineoplastic Agents
Source: Cells. 2020 Jun 3;9(6):1389. doi: 10.3390/cells9061389 (PMC7348988; doi:10.3390/cells9061389)
Supplement: Supplementary file 1 [file cells-09-01389-s001.zip]

Archive with 9 entries (8 files):
- __MACOSX/
- __MACOSX/._Suppl Figure1.jpg
- __MACOSX/._Suppl Table 1.xlsx
- __MACOSX/._Suppl Table 2.xlsx
- __MACOSX/._Suppl Table 3.xlsx
- Figure S1.jpg
- Table S1.xlsx
- Table S2.xlsx
- Table S3.xlsx
