# Supplementary material for: Large-Scale Drug Screening in Patient-Derived IDHmut Glioma Stem Cells Identifies Several Efficient Drugs among FDA-Approved Antineoplastic Agents
Source: Cells. 2020 Jun 3;9(6):1389. doi: 10.3390/cells9061389 (PMC7348988; doi:10.3390/cells9061389)
Supplement: Supplementary file 1 [file cells-09-01389-s001.zip › Table S1.xlsx]

## Sheet: Suppl Table 1
Supplementary Table 1: Patient and cell line characteristics.
GSC Line	Diagnosis	Gender	Age at first diagnosis	OS [months]	D2HG [mM]
NCH612	Oligodendroglioma °III	m	36	111	20.65
NCH1681	Astrocytoma °III	f	33	5	13.85
NCH551b	rGBM	m	30	3	0.5
NCH620	rGBM	f	26	9	5.68
NCH645	rGBM	m	52	10	14.34
NCH3763	rGBM	m	52	6	36.21
rGBM = recurrent glioblastoma, OS = overall survival, m = male, f = female, D2HG = (D)-2-hydroxyglutarate, mM = millimolar
