# Supplementary material for: Large-Scale Drug Screening in Patient-Derived IDHmut Glioma Stem Cells Identifies Several Efficient Drugs among FDA-Approved Antineoplastic Agents
Source: Cells. 2020 Jun 3;9(6):1389. doi: 10.3390/cells9061389 (PMC7348988; doi:10.3390/cells9061389)
Supplement: Supplementary file 1 [file cells-09-01389-s001.zip › Table S2.xlsx]

## Sheet: Suppl Table 2
Supplementary Table 2: Drug library used for screening.
CAS number	DRUG NAME (USAN)	MW
59-05-2	Methotrexate	454.44
55-98-1	Busulfan	246.3
154-42-7	Thioguanine	167.19
50-44-2	Mercaptopurine	152.18
55-86-7	Mechlorethamine hydrochloride	192.52
315-30-0	Allopurinol	136.11
50-76-0	Dactinomycin	1255.43
305-03-3	Chlorambucil	304.22
52-24-4	Thiotepa	189.22
3223-07-2	Melphalan hydrochloride	341.66
51-18-3	Triethylenemelamine	204.23
645-05-6	Altretamine	210.28
5451-09-2	Aminolevulinic acid hydrochloride	167.59
51-21-8	Fluorouracil	130.08
18378-89-7	Plicamycin	1085.16
54-91-1	Pipobroman	356.06
6055-19-2	Cyclophosphamide	261.09
50-07-7	Mitomycin	334.33
50-91-9	Floxuridine	246.19
127-07-1	Hydroxyurea	76.05
66-75-1	Uracil mustard	252.1
53-19-0	Mitotane	320.04
4342-03-4	Dacarbazine	182.18
298-81-7	Methoxsalen	216.19
143-67-9	Vinblastine sulfate	909.06
69-74-9	Cytarabine hydrochloride	279.7
50-35-1	Thalidomide	258.23
2068-78-2	Vincristine sulfate	923.04
595-33-5	Megestrol acetate	384.51
70-00-8	Trifluridine	296.2
366-70-1	Procarbazine hydrochloride	257.76
13010-47-4	Lomustine	233.7
23541-50-6	Daunorubicin hydrochloride	563.98
18883-66-4	Streptozocin	265.22
1327-53-3	Arsenic trioxide	197.84
320-67-2	Azacitidine	244.21
4291-63-8	Cladribine	285.69
3778-73-2	Ifosfamide	261.09
15663-27-1	Cisplatin	300.06
302-79-4	Tretinoin	300.44
29767-20-2	Teniposide	656.66
25316-40-9	Doxorubicin hydrochloride	579.99
9041-93-4	Bleomycin sulfate	1512.61
33069-62-4	Paclitaxel	853.92
2353-33-5	Decitabine	228.21
3543-75-7	Bendamustine hydrochloride	394.73
33419-42-0	Etoposide	588.56
24584-09-6	Dexrazoxane	268.27
54965-24-1	Tamoxifen citrate	563.65
53910-25-1	Pentostatin	268.27
53123-88-9	Sirolimus	914.18
41575-94-4	Carboplatin	371.25
56124-62-0	Valrubicin	723.64
57852-57-0	Idarubicin hydrochloride	533.96
56390-09-1	Epirubicin hydrochloride	579.99
61825-94-3	Oxaliplatin	397.29
65271-80-9	Mitoxantrone	444.49
20537-88-6	Amifostine	214.22
75607-67-9	Fludarabine phosphate	365.21
85622-93-1	Temozolomide	194.15
99011-02-6	Imiquimod	240.31
154-93-8	Carmustine	214.05
123318-82-1	Clofarabine	303.68
125317-39-7	Vinorelbine tartrate	1079
119413-54-6	Topotecan hydrochloride	457.91
122111-03-9	Gemcitabine hydrochloride	299.65
100286-90-6	Irinotecan hydrochloride	623.15
114977-28-5	Docetaxel	807.89
162635-04-3	Temsirolimus	1030.29
149647-78-9	Vorinostat	264.32
52205-73-9	Estramustine phosphate sodium	564.35
154361-50-9	Capecitabine	359.35
107868-30-4	Exemestane	296.4
184475-35-2	Gefitinib	446.9
183319-69-9	Erlotinib hydrochloride	429.9
129453-61-8	Fulvestrant	606.75
120511-73-1	Anastrozole	293.37
112809-51-5	Letrozole	285.3
169590-42-5	Celecoxib	381.37
118072-93-8	Zoledronic acid	272.09
863127-77-9	Dasatinib	488.01
159351-69-6	Everolimus	958.24
635702-64-6	Pazopanib hydrochloride	473.98
152459-95-5	Imatinib	493.61
231277-92-2	Lapatinib	581.06
641571-10-0	Nilotinib	529.51
284461-73-0	Sorafenib	464.82
191732-72-6	Lenalidomide	259.26
219989-84-1	Ixabepilone	506.7
84449-90-1	Raloxifene	473.59
154229-19-3	Abiraterone	349.51
557795-19-4	Sunitinib	398.47
439081-18-2	Afatinib	485.94
763113-22-0	Olaparib	434.46
128517-07-7	Romidepsin	540.69
146464-95-1	Pralatrexate	477.48
1038915-60-4	Niraparib hydrochloride	356.85
357166-30-4	Pemetrexed, Disodium salt, Heptahydrate	471.38
915087-33-1	Enzalutamide	464.42
417716-92-8	Lenvatinib	426.86
121032-29-9	Nelarabine	297.27
879085-55-9	Vismodegib	421.3
459868-92-9	Rucaparib phosphate	421.36
877399-52-5	Crizotinib	450.34
179324-69-7	Bortezomib	384.24
698387-09-6	Neratinib	557.05
319460-85-0	Axitinib	386.47
871700-17-3	Trametinib	615.4
571190-30-2	Palbociclib	447.54
868540-17-4	Carfilzomib	719.92
26833-87-4	Omacetaxine mepesuccinate	545.63
1201902-80-8	Ixazomib citrate	517.13
943319-70-8	Ponatinib	532.55
414864-00-9	Belinostat	318.35
870281-82-6	Idelalisib	415.42
443913-73-3	Vandetanib	475.36
849217-68-1	Cabozantinib	501.51
404950-80-7	Panobinostat	349.43
956697-53-3	Erismodegib	485.49
110078-46-1	Plerixafor	502.79
1029872-54-5	Vemurafenib	489.91
183133-96-2	Cabazitaxel	835.94
936563-96-1	Ibrutinib	440.5
755037-03-7	Regorafenib	482.8
1256580-46-7	Alectinib	482.62
606143-89-9	Binimetinib	441.22
1195768-06-9	Dabrafenib mesylate	615.65
380843-75-4	Bosutinib	530.45
1110813-31-4	Dacomitinib	469.94
1257044-40-8	Venetoclax	868.45
1207456-01-6	Talazoparib	380.35
934660-93-2	Cobimetinib	531.32
1231929-97-7	Abemaciclib	506.59
956104-40-8	Apalutamide	477.42
1201438-56-3	Duvelisib	416.87
19171-19-8	Pomalidomide	273.25
1032900-25-6	Ceritinib	558.14
1269440-17-6	Encorafenib	540.01
1211441-98-3	Ribociclib	434.54
1421373-65-0	Osimertinib	499.61
1223403-58-4	Larotrectinib	428.43
1197953-54-0	Brigatinib	584.1
1446502-11-9	Enasidenib	473.35
4105-38-8	Uridine triacetate	370.32
1448347-49-6	Ivosidenib	582.96
1420477-60-6	Acalabrutinib	465.41
1032568-63-0	Copanlisib	480.53
CAS = Chemical Abstract Service Number, USAN = United States Adopted Names, MW = Molecular Weight
