# Supplementary material for: Large-Scale Drug Screening in Patient-Derived IDHmut Glioma Stem Cells Identifies Several Efficient Drugs among FDA-Approved Antineoplastic Agents
Source: Cells. 2020 Jun 3;9(6):1389. doi: 10.3390/cells9061389 (PMC7348988; doi:10.3390/cells9061389)
Supplement: Supplementary file 1 [file cells-09-01389-s001.zip › Table S3.xlsx]

## Sheet: Suppl. Table 3
Supplementary Table 3: Drug screening results of 147 FDA-approved drugs in NCH551b and NCH1681
	AUC		IC50 [nM]		Emax [%]		Filter 1 (AUC)		Filter 2 (IC50)		Filter 3 (Emax)
Drug name	NCH551b	NCH1681	NCH551b	NCH1681	NCH551b	NCH1681	NCH551b	NCH1681	NCH551b	NCH1681	NCH551b	NCH1681
Plicamycin	261.6	244.6	37.045	25.413	13.02	5.1	X	X	X	X	X	X
Daunorubicin hydrochloride	339.3	363.9	296.173	290.618	0	3.4	X	X	X	X	X	X
Doxorubicin hydrochloride	373.7	398.5	378.189	280.891	9	1.4	X	X	X	X	X	X
Epirubicin hydrochloride	347.8	315	290.583	163.01	7.7	0	X	X	X	X	X	X
Bortezomib	236.4	66.21	18.121	0.7656	25	0.1	X	X	X	X	X	X
Carfilzomib	205.7	40.13	7.803	0.1675	4.1	0.1	X	X	X	X	X	X
Omacetaxine mepesuccinate	301.9	254.9	90.572	13.943	9.9	0	X	X	X	X	X	X
Vincristine sulfate	187.1	179.6	0	0.2185	44.81	35.1	X	X	X	X
Paclitaxel	257.7	229.7	68.873	43.133	38.4	38.8	X	X	X	X
Idarubicin hydrochloride	391.9	337.5	908.715	299.898	35.8	0	X	X	X	X		X
Thioguanine	384.1	60.32	85895.7	0.01061	NM	1.3	X	X		X
Mercaptopurine	376.3	384.9	NM	NM	NM	NM	X	X
Vinblastine sulfate	139.9	139	46500	120600	26.4	26.7	X	X
Thalidomide	391	398.2	NM	NM	NM	NM	X	X
Cladribine	379.3	398.5	NM	NM	NM	NM	X	X
Sirolimus	296.2	315.4	NM	NM	NM	NM	X	X
Valrubicin	388.5	345.2	1091	513.459	NM	0	X	X		X
Vinorelbine tartrate	303	340.9	267.094	4031	43.7	NM	X	X	X
Topotecan hydrochloride	392.1	398.5	2180	3211	NM	NM	X	X
Docetaxel	230.5	237.2	486.653	2130	52.58	NM	X	X	X
Temsirolimus	335.8	368.1	818200	NM	NM	NM	X	X
Everolimus	392.9	369.4	NM	945900	NM	NM	X	X
Ixabepilone	341.7	323.2	1591	846.81	NM	57.7	X	X		X
Afatinib	384.4	395.6	27620	4221	NM	NM	X	X
Romidepsin	85.98	373.7	0.2127	10720	5.7	NM	X	X	X
Neratinib	373.1	381.7	1634	2135	NM	NM	X	X
Trametinib	366.2	356.6	133700	204700	NM	NM	X	X
Ponatinib	327.5	397.9	180.099	1889	0	NM	X	X	X
Panobinostat	271.8	366.1	48.611	2568	4.7	NM	X	X	X
Vemurafenib	370.5	354.2	NM	NM	NM	NM	X	X
Cabazitaxel	324.8	237.3	2625000	46.977	NM	28.6	X	X		X
Ibrutinib	383.5	371.9	NM	4791	NM	NM	X	X
Ceritinib	389.7	367.9	58730	1993	NM	NM	X	X
Methotrexate	423	401.9	NM	NM	NM	NM
Busulfan	414.5	388.7	NM	NM	NM	NM		X
Mechlorethamine hydrochloride	439	425	NM	NM	NM	NM
Allopurinol	415.4	420.3	NM	NM	NM	NM
Dactinomycin	68.63	413	NM	NM	NM	NM	X
Chlorambucil	345.7	424.1	NM	NM	NM	NM	X
Thiotepa	411	416.1	NM	NM	NM	NM
Melphalan hydrochloride	416.1	456.8	NM	NM	NM	NM
Triethylenemelamine	397.9	403.5	NM	NM	NM	NM	X
Altretamine	409.8	474.7	NM	NM	NM	NM
Aminolevulinic acid hydrochloride	401.3	404.4	NM	NM	NM	NM
Fluorouracil	415.1	401.1	NM	NM	NM	NM
Pipobroman	421.3	423.2	NM	NM	NM	NM
Cyclophosphamide	413.5	427.8	NM	NM	NM	NM
Mitomycin	403.7	414.1	1170	NM	NM	NM
Floxuridine	407.8	419.3	NM	NM	NM	NM
Hydroxyurea	414.2	431.5	NM	NM	NM	NM
Uracil mustard	393	428.5	NM	NM	NM	NM	X
Mitotane	409.8	449.7	NM	NM	NM	NM
Dacarbazine	400.2	424.9	NM	NM	NM	NM
Methoxsalen	405	443	NM	NM	NM	NM
Cytarabine hydrochloride	435.4	398.9	NM	NM	NM	NM		X
Megestrol acetate	407.8	445.7	NM	NM	NM	NM
Trifluridine	483.9	497.1	NM	NM	NM	NM
Procarbazine hydrochloride	392.5	438.2	NM	NM	NM	NM	X
Lomustine	475.8	497.8	NM	NM	NM	NM
Streptozocin	441.2	464	NM	NM	NM	NM
Arsenic trioxide	394.3	406.9	NM	NM	NM	NM	X
Azacitidine	437.8	464.9	NM	NM	NM	NM
Ifosfamide	458.3	432	NM	NM	NM	NM
Cisplatin	400.6	405.8	NM	NM	NM	NM
Tretinoin	392.2	425.8	9354	NM	NM	NM	X
Teniposide	412.9	402.5	NM	4457	NM	NM
Bleomycin sulfate	414.3	401	NM	NM	NM	NM
Decitabine	408.3	419.8	NM	NM	NM	NM
Bendamustine hydrochloride	403.3	424.1	NM	NM	NM	NM
Etoposide	407.4	397.5	NM	NM	NM	NM		X
Dexrazoxane	410.9	423.3	NM	NM	NM	NM
Tamoxifen citrate	406.8	408.3	NM	NM	NM	NM
Pentostatin	414	431	NM	NM	NM	NM
Carboplatin	420.2	422.5	NM	NM	NM	NM
Oxaliplatin	441	392	NM	NM	NM	NM		X
Mitoxantrone	410.9	345.7	1064	219.433	NM	0		X
Amifostine	392	421.6	NM	NM	NM	NM	X
Fludarabine phosphate	382.8	404.1	971.165	NM	0	NM	X
Temozolomide	430.9	410.2	NM	NM	NM	NM
Imiquimod	410.8	433.8	NM	NM	NM	NM
Carmustine	423.9	438.3	NM	NM	NM	NM
Clofarabine	354.7	408.9	24070	3637	NM	NM	X
Gemcitabine hydrochloride	432.1	420	NM	NM	NM	NM
Irinotecan hydrochloride	411.7	432.4	NM	NM	NM	NM
Vorinostat	400.8	425.3	1593	NM	NM	NM
Estramustine phosphate sodium	407.7	416.3	NM	NM	NM	NM
Capecitabine	419.3	429.5	NM	NM	NM	NM
Exemestane	423.8	463.7	NM	NM	NM	NM
Gefitinib	434.3	454.5	NM	NM	NM	NM
Erlotinib hydrochloride	416.6	441.9	NM	NM	NM	NM
Fulvestrant	434.5	474.9	NM	NM	NM	NM
Anastrozole	406.9	422	NM	NM	NM	NM
Letrozole	412.2	418.1	NM	NM	NM	NM
Celecoxib	403	400.1	NM	NM	NM	NM
Zoledronic acid	412.7	419.6	NM	NM	NM	NM
Dasatinib	414.2	427.3	17700	NM	NM	NM
Pazopanib hydrochloride	431.9	438.7	NM	NM	NM	NM
Imatinib	448.2	444.1	NM	NM	NM	NM
Lapatinib	439.1	434.9	NM	NM	NM	NM
Nilotinib	449.7	429	NM	NM	NM	NM
Sorafenib	419.3	426.4	NM	NM	NM	NM
Lenalidomide	436	439.2	NM	NM	NM	NM
Raloxifene	415.7	458.9	NM	NM	NM	NM
Abiraterone	410.2	453.9	NM	NM	NM	NM
Sunitinib	337.3	442.6	1124	NM	NM	NM	X
Olaparib	420.1	465.4	NM	NM	NM	NM
Pralatrexate	405.6	425	NM	NM	NM	NM
Niraparib hydrochloride	433.1	421	NM	NM	NM	NM
Pemetrexed, Disodium salt, Heptahydrate	474.9	509	NM	NM	NM	NM
Enzalutamide	429.6	434.8	NM	NM	NM	NM
Lenvatinib	409.3	493.8	11610	NM	NM	NM
Nelarabine	422	433.3	NM	NM	NM	NM
Vismodegib	426.8	443.4	NM	NM	NM	NM
Rucaparib phosphate	415.7	417	NM	NM	NM	NM
Crizotinib	421.7	423.8	NM	NM	NM	NM
Axitinib	352.1	418.5	35980	NM	NM	NM	X
Palbociclib	431.6	454.8	NM	NM	NM	NM
Ixazomib citrate	410.6	301.7	905.354	68.527	19	0.1		X
Belinostat	414	495.3	NM	NM	NM	NM
Idelalisib	419.9	459.6	NM	NM	NM	NM
Vandetanib	432	503.2	NM	NM	NM	NM
Cabozantinib	382.6	413	18170	NM	NM	NM	X
Erismodegib	421.7	427.1	NM	NM	NM	NM
Plerixafor	434.8	427.4	NM	NM	NM	NM
Regorafenib	410.5	413.8	NM	1760	NM	NM
Alectinib	391.1	408.9	NM	0	NM	96.2	X
Binimetinib	401.7	410.8	NM	2693	NM	NM
Dabrafenib mesylate	387	430.4	1931	NM	NM	NM	X
Bosutinib	433	450.8	NM	NM	NM	NM
Dacomitinib	424.1	336.9	NM	85550	NM	NM		X
Venetoclax	441.7	411.2	NM	NM	NM	NM
Talazoparib	452.6	414.2	NM	NM	NM	NM
Cobimetinib	429.3	374.8	NM	NM	NM	NM		X
Abemaciclib	429.5	397.1	NM	NM	NM	NM		X
Apalutamide	415.2	405.9	NM	NM	NM	NM
Duvelisib	406.7	389.3	NM	NM	NM	NM		X
Pomalidomide	420.4	408.2	NM	NM	NM	NM
Encorafenib	404.6	415.4	NM	NM	NM	NM
Ribociclib	428.4	414.5	NM	NM	NM	NM
Osimertinib	420.6	386	NM	8150	NM	NM		X
Larotrectinib	412.7	429.8	NM	NM	NM	NM
Brigatinib	420.3	447.7	NM	NM	NM	NM
Enasidenib	413.3	447	NM	NM	NM	NM
Uridine triacetate	435.1	468.4	NM	NM	NM	NM
Ivosidenib	398.7	436.3	NM	NM	NM	NM	X
Acalabrutinib	399.3	441.2	NM	NM	NM	NM	X
Copanlisib	353	441.5	1776	NM	NM	NM	X
NM = IC50 or Emax could not be measured because curve fit did not converge, AUC = Area under the curve, IC50 = half-maximal inhibitory concentration, Emax = Maximum inhibitory effect
						Summary per cell line:
						Count:	51	44	15	14	7	8
						Percentage:	34.6939	29.932	10.2041	9.52381	4.7619	5.44218
						Summary of overlap of both cell lines:
						Count:	33		10		7
						Percentage:	22.449		6.80272		4.7619
